# Supplementary material for: Water-Soluble Visible Light Sensitive Photoinitiating System Based on Charge Transfer Complexes for the 3D Printing of Hydrogels
Source: Polymers (Basel). 2021 Sep 21;13(18):3195. doi: 10.3390/polym13183195 (PMC8470713; doi:10.3390/polym13183195)
Supplement: Supplementary file 1 [file polymers-13-03195-s001.zip]

Archive with 1 entries (1 files):
- polymers-1356064-supplementary.pdf
